# Supplementary material for: Long-Term Efficacy and Safety of RNAi-Mediated Virus Resistance in ‘HoneySweet’ Plum
Source: Front Plant Sci. 2021 Oct 12;12:726881. doi: 10.3389/fpls.2021.726881 (PMC8546108; doi:10.3389/fpls.2021.726881)
Supplement: Supplementary file 1 [file Data_Sheet_1.xlsx]

## Sheet: Sheet1
		RPMs for sRNAs related to transgenes and viral genome in individual trees of graft infected 'HoneySweet' and graft inoculum 'Emma Leppermann'.
			Control		Infected 'Emma Leppermann'
		Tree ID			I 6/0	I 7/0	I 8/0	I 9/0
		C5-D	92.9564	296.662	0.717452	0.686128	0.5272	1.81904
		C5_GUS	16.2307	58.0323	0.023523	0.00857659	0.0385756	0.108747
		C5_NPT_II	0.0666832	0.278834	0	0	0	0
		C5_beta-lac	1.37367	4.37421	0.0117615	0	0	0.0593166
		3' UTR_2	0.0266733	0	30.1095	46.4937	34.6666	72.6233
		3' UTR_1	0.0133366	0.0174271	92.3278	97.0356	106.327	152.968
		P1	0.480119	0.313688	1870.49	1976.98	2304.08	3702.35
		HC PRO	0.360089	0.383397	1521.86	1687.5	1722.58	2905.94
		P3	0.520129	0.383397	2138.63	2586.04	2659.39	4322.44
		6K1	0.0400099	0.0697085	272.479	319.821	330.516	402.72
		CI	0.706842	0.679658	2933.31	4193.48	3532.15	6259.52
		6K2	0.0133366	0.0697085	231.231	314.821	291.568	460.515
		NIa-VPG	0.24006	0.139417	501.287	722.038	594.798	1007.36
		NIa-PRO	0.320079	0.24398	1009.98	1553.96	1268.78	2119.28
		NIb	0.520129	0.348542	1253.74	1985.84	1530.84	2573.2
		CP-REC	0.146703	0.12199	439.198	611.991	547.17	870.61
			HoneySweet' Below Graft				HoneySweet' Above Graft
		Tree ID	L I 6/1	L I 7/1	L I 8/1	L I 9/1	U I 6/2	U I 7/2	U I 8/2	U I 9/2
		C5-D	319.016	524.051	343.434	354.142	604.469	420.879	542.801	189.524
		C5_GUS	21.3538	64.9976	45.4604	42.4588	58.2147	34.7419	55.3756	24.895
		C5_NPT_II	0.134907	0.24667	0.228008	0.203823	0.269617	0.303045	0.175279	0.14997
		C5_beta-lac	5.29992	4.7854	7.68712	5.77073	11.8856	7.71321	7.53699	4.7053
		3' UTR_2	0	0.049334	0.021715	0.0636946	0.0898722	0.0432921	0.0500797	0.131223
		3' UTR_1	0.0578173	0.049334	0.0434301	0.0891725	0.123574	0.0360768	0	0.0562386
		P1	0.751624	0.518007	0.618878	2.28027	2.96578	0.396844	0.575916	2.36202
		HC PRO	0.404721	0.690676	0.477731	1.77071	2.49395	0.541151	0.375598	1.70591
		P3	0.905804	1.06068	0.640593	2.36944	3.66229	0.584444	0.625996	3.05563
		6K1	0	0.049334	0.0108575	0.331212	0.460595	0.0793689	0.0375598	0.243701
		CI	1.04071	1.57869	1.02061	3.46499	5.9091	0.779258	0.813795	3.89921
		6K2	0.115635	0.074001	0.0434301	0.343951	0.415659	0.0505075	0.0625996	0.356178
		NIa-VPG	0.154179	0.172669	0.162863	0.700641	0.909956	0.101015	0.175279	0.54364
		NIa-PRO	0.346904	0.271337	0.336583	1.45224	2.49395	0.411275	0.363078	1.34973
		NIb	0.462538	0.592008	0.466873	2.08918	3.06689	0.252537	0.375598	1.96835
		CP-REC	0.231269	0.271337	0.228008	0.94268	0.943658	0.209245	0.175279	0.712356
			Graft Removed 4 years previous to sampling
			HoneySweet' Below Graft				HoneySweet' Above Graft
		Tree ID	L 1/1	L 2/1	L 4/1	L 5/1	U 1/2	U 2/2	U 4/2	U 5/2
		C5-D	392.42	466.361	404.314	309.407	604.057	627.605	507.636	224.607
		C5_GUS	60.4615	41.1472	34.2813	38.8729	80.2798	55.129	51.2994	22.3476
		C5_NPT_II	0.153562	0.279491	0.257478	0.117244	0.334109	0.272293	0.303084	0.186835
		C5_beta-lac	7.78977	7.98101	7.76112	7.29518	9.5689	12.1799	9.51292	5.36632
		3' UTR_2	0.0418805	0.0310545	0.0613042	0.0651356	0.0400931	0.0418913	0.0391076	0.0726581
		3' UTR_1	0.0698008	0.0155273	0.122608	0.0911898	0.0267288	0.0314185	0.0488845	0.228354
		P1	2.01026	0.496872	1.86365	2.22764	0.788498	0.691207	1.15367	5.85417
		HC PRO	1.45186	0.403709	1.65521	1.49812	0.64149	0.366549	1.10479	4.34911
		P3	2.16383	0.558981	2.21921	2.83991	0.868685	0.743571	1.5252	6.48733
		6K1	0.195442	0.062109	0.355565	0.40384	0.0935507	0.0523641	0.195538	0.871897
		CI	3.39232	1.00927	3.70278	3.49127	1.09588	0.900663	2.03359	9.18606
		6K2	0.153562	0.155273	0.269739	0.247515	0.0400931	0.0733098	0.146653	0.7681
		NIa-VPG	0.502566	0.186327	0.72339	0.664383	0.200466	0.167565	0.371522	1.80607
		NIa-PRO	1.17265	0.310545	1.43452	1.3939	0.588033	0.345603	0.645275	3.65367
		NIb	1.63334	0.419236	1.64295	1.47206	0.574668	0.55506	0.87992	4.39063
		CP-REC	0.530486	0.232909	0.711129	0.49503	0.147008	0.272293	0.41063	1.51544
