# Supplementary material for: Long-Term Efficacy and Safety of RNAi-Mediated Virus Resistance in ‘HoneySweet’ Plum
Source: Front Plant Sci. 2021 Oct 12;12:726881. doi: 10.3389/fpls.2021.726881 (PMC8546108; doi:10.3389/fpls.2021.726881)
Supplement: Supplementary file 2 [file Data_Sheet_2.xlsx]

## Sheet: Sheet1
	RPMs for sRNAs related to transgenes and viral genome in Individual 'HoneySweet' samples from Multi-location as well as Infected 'Stanely'
	Country	United States			Czech Republic			Spain		United States			Spain		Czech Republic
	Sample ID	2000	2007	2009	V/7	V/5	V/2	7.3	5.3	2008	2011	2010	5.3	7.3	V/7	V/5	V/2
	Feature ID	HS Leaf	HS Leaf	HS Leaf	HS Leaf	HS Leaf	HS Leaf	HS Leaf	HS Leaf	HS Fruit	HS Fruit	HS Fruit	HS Fruit	HS Fruit	HS Fruit	HS Fruit	HS Fruit
	CP-D	155.46	131.228	60.955	232.88	176.841	178.081	110.124	116.148	13.905	9.68778	17.8791	43.4417	37.1305	39.0254	23.9481	46.2351
	C5_GUS	23.0946	29.2669	9.68791	55.8854	38.8129	54.954	159.73	152.949	9.71708	7.89005	8.69077	26.2303	34.9236	8.35747	7.53516	27.2164
	C5_NPT_II	0.252125	1.08922	0.0927073	0.344061	0.448939	0.199687	1.79253	1.49513	0.109488	0.0998741	0.265367	0.610842	0.85516	0.0717379	0.0822018	0.126119
	C5_beta-lac	3.17677	16.1489	2.36404	8.40493	8.08091	11.9014	55.1398	52.5395	2.43611	4.4444	4.24587	17.4629	19.4756	2.22388	2.54825	4.03579
	3' UTR_2	5.29462	6.44062	0.834365	18.5793	9.6726	12.0212	2.61086	3.80341	0.79379	1.24843	1.52586	3.80878	3.33788	6.77923	4.4663	6.96175
	3' UTR_1	0	0	0	0	0	0	0	0.0524608	0	0	0	0.0359319	0	0	0	0
	P1	0.2017	0	0	0.147455	0	0	0	0	0.0547441	0	0.0995127	0.143728	0	0.143476	0.219205	0
	HC PRO	0.151275	0	0	0	0.0816254	0.0399375	0.038968	0	0	0.049937	0	0.0718638	0.0275858	0.143476	0.246605	0
	P3	0.151275	0	0.0927073	0.0491516	0.122438	0	0	0	0.0273721	0	0.0663418	0	0.0551716	0.322821	0.328807	0.0252237
	6K1	0	0.0473575	0	0	0	0.0399375	0	0	0	0	0	0	0	0.035869	0.0548012	0
	CI	0.151275	0.0473575	0.0927073	0.0491516	0.122438	0	0.038968	0	0.0821162	0	0	0	0	0.286952	0.383608	0.0504474
	6K2	0	0	0	0	0	0	0	0	0	0	0	0	0.0275858	0.035869	0.109602	0
	NIa-VPG	0	0	0	0	0.0408127	0.0798749	0.038968	0	0.0547441	0.049937	0.0331709	0.0718638	0.0275858	0.143476	0.0822018	0
	NIa-PRO	0.10085	0	0	0.0491516	0.0816254	0.0798749	0.038968	0	0.0821162	0.049937	0.0663418	0.0359319	0.110343	0.0717379	0.164404	0.0504474
	NIb	0	0	0	0	0.0408127	0.0798749	0.038968	0	0.0273721	0.049937	0	0	0.0551716	0.322821	0.191804	0.0252237
	CP-M	0.352975	0.094715	0	0	0	0	0.0779361	0.131152	0	0	0	0	0.0275858	0.0717379	0.0822018	0
	PPV infected 'Stanley' samples
	Country	Bulgaria		Spain		Bulgaria		Spain
	Sample ID	Tree 2	Tree 1	2.3	1.5	Tree 2	Tree 1	2.3	1.5
	Feature ID	St. Leaf I	St. Leaf I	St. Leaf I	St. Leaf I	St. Fruit I	St. Fruit I	St. Fruit I	St. Fruit I
	CP-D	0.162899	0	14.9461	6.46663	7.46433	3.08212	114.62	135.015
	C5_GUS	0	0	0.0602665	0	0.0961072	0.166601		0.16163
	C5_NPT_II	0	0	0	0	0	0		0
	C5_beta-lac	0	2.0205	0	0	0	0	0.0567613	0.107753
	3' UTR_2	1.14029	0.673499	0.421865	0.192078	40.4932	13.2448	20.4341	9.9133
	3' UTR_1	0	0	0.0602665	0	0.128143	0	0.0378408	3.71749
	P1	9.93684	28.7921	53.0947	22.4731	284.702	101.377	271.962	386.996
	HC PRO	11.8916	22.5622	47.0078	19.5279	247.284	71.93	253.78	328.971
	P3	12.0545	19.3631	81.661	36.1107	271.791	71.7217	383.536	452.133
	6K1	0	0	5.42398	3.39338	0.0320357	0	23.9722	29.5783
	CI	3.25798	6.73499	53.0345	25.4824	133.108	31.4043	297.334	378.699
	6K2	2.60639	6.73499	2.04906	0.832339	45.8752	30.4047	21.2855	20.1499
	NIa-VPG	0.651596	1.347	19.7071	6.72274	27.4867	7.20549	108.622	128.873
	NIa-PRO	0	0	28.0842	13.1253	0.0961072	0.0416502	219.742	225.204
	NIb	0.814495	1.17862	16.3322	9.79599	27.2944	5.53948	153.937	166.155
	CP-M	4.56117	5.21962	0	0	97.741	25.4067	4.21925	0
	Individual 'Stanley' samples
	Country	United States			Spain			United States			Spain
	Sample ID	1989	1990	2011	Tree 3	Tree 2	Tree 1	2011	2010	2008	Tree 3	Tree 2	Tree 1
	Feature ID	St. Leaf	St. Leaf	St. Leaf	St. Leaf	St. Leaf	St. Leaf	St. Fruit	St. Fruit	St. Fruit	St. Fruit	St. Fruit	St. Fruit
	CP-D	0.155576	0	0.0552998	0	0.250117	0	0.148746	0.341963	0.314029	0.413896	0.35694	0
	C5_GUS	0.233363	0.185343	0.1106	0.11374	0	0.0795866	0.0991642	0.0341963	0.0785073	0	0.0446175	0.040787
	C5_NPT_II	0	0.0794327	0	0	0	0.0795866	0	0	0	0	0	0.122361
	C5_beta-lac	0.0777878	0.0529551	0	0	0	0	0.0495821	0.0683926	0	0.0689826	0	0
	3' UTR_2	0.311151	0.317731	0.0552998	0.11374	0.125059	0.159173	0.0991642	0.102589	0	0.137965	0.17847	0.122361
	3' UTR_1	0	0	0	0	0	0	0	0	0	0	0	0
	P1	0.194469	0.0264776	0	0.11374	0.625293	0	0	0.0683926	0.0785073	0	0.0446175	0.040787
	HC PRO	0	0.10591	0.0552998	0	0	0.159173	0	0.0341963	0	0	0	0
	P3	0.155576	0.0794327	0.0552998	0	0.375176	0	0.0495821	0.0683926	0	0	0.267705	0.081574
	6K1	0	0	0	0	0	0.0795866	0	0	0	0	0	0.081574
	CI	0.0777878	0.0529551	0.0552998	0.11374	0.375176	0.0795866	0	0	0	0	0.223088	0.040787
	6K2	0	0	0	0	0	0	0	0	0	0	0.0446175	0
	NIa-VPG	0.0388939	0.0264776	0	0.11374	0.125059	0	0	0.0341963	0	0	0.0446175	0
	NIa-PRO	0.0777878	0.0264776	0	0	0.250117	0	0	0.0683926	0	0	0.0446175	0
	NIb	0	0.0264776	0.0552998	0	0.125059	0.0795866	0	0.0683926	0.0785073	0	0.0446175	0
	CP-M	0.0388939	0	0	0	0	0	0	0	0	0	0	0
