# Supplementary material for: Long-Term Efficacy and Safety of RNAi-Mediated Virus Resistance in ‘HoneySweet’ Plum
Source: Front Plant Sci. 2021 Oct 12;12:726881. doi: 10.3389/fpls.2021.726881 (PMC8546108; doi:10.3389/fpls.2021.726881)
Supplement: Supplementary file 3 [file Data_Sheet_3.xlsx]

## Sheet: Sheet1
Anova: Single Factor analyses for effects of sampling location (above and below graft inoculum) for graft infected 'HoneySweet' and for effects of location and tissue type for muliti-location trees.
Graft infected 8 'HoneySweet' trees above and below the graft,
with and without graft removed
SUMMARY					Above or	graft
Groups	Count	Sum	Average	Variance	Below graft	present
Column 1	4	1540.64	385.161	8789.59	Below	yes
Column 2	4	1572.5	393.125	4165.97	Above	yes
Column 3	4	1757.67	439.418	33573.5	Below	no
Column 4	4	1963.9	490.976	34228.2	Above	no
ANOVA
Source of Variation	SS	df	MS	F	P-value	F crit
Between Groups	28580.2	3	9526.73	0.471869	0.707522	3.49029
Within Groups	242272	12	20189.3
Total	270852	15
Locations and tissue
SUMMARY
Groups	Count	Sum	Average	Variance
Column 1	3	347.643	115.881	2409.44	US leaf
Column 2	3	587.803	195.934	1024.14	CZ leaf
Column 3	2	226.272	113.136	18.1475	ES leaf
Column 4	3	41.4719	13.824	16.7794	US fruit
Column 5	3	119.598	39.8659	10.4875	CZ fruit
Column 6	2	70.1832	35.0916	248.354	ES fruit
ANOVA
Source of Variation	SS	df	MS	F	P-value	F crit
Between Groups	67586.5	5	13517.3	18.8048	8.49736e-05	3.32583
Within Groups	7188.21	10	718.821
Total	74774.7	15
Amongst Leaf tissue by location/year
SUMMARY
Groups	Count	Sum	Average	Variance
Column 1	3	347.643	115.881	2409.44	US leaf
Column 2	3	587.803	195.934	1024.14	CZ leaf
Column 3	2	226.272	113.136	18.1475	ES leaf
ANOVA
Source of Variation	SS	df	MS	F	P-value	F crit
Between Groups	12356.9	2	6178.47	4.4867	0.0765897	5.78614
Within Groups	6885.32	5	1377.06
Total	19242.3	7
Amongst fruit tissue by location/year
SUMMARY
Groups	Count	Sum	Average	Variance
Column 1	3	41.4719	13.824	16.7794	US fruit
Column 2	3	119.598	39.8659	10.4875	CZ fruit
Column 3	2	70.1832	35.0916	248.354	ES fruit
ANOVA
Source of Variation	SS	df	MS	F	P-value	F crit
Between Groups	1119.28	2	559.641	9.23841	0.0209328	5.78614
Within Groups	302.888	5	60.5776
Total	1422.17	7
