# Supplementary material for: Long-Term Efficacy and Safety of RNAi-Mediated Virus Resistance in ‘HoneySweet’ Plum
Source: Front Plant Sci. 2021 Oct 12;12:726881. doi: 10.3389/fpls.2021.726881 (PMC8546108; doi:10.3389/fpls.2021.726881)
Supplement: Supplementary file 4 [file Data_Sheet_4.xlsx]

## Sheet: Sheet1
Individual base changes in PPV-REC viral genome between 4 different grafted 'Emma Leppermann' samples
Reference					Gene	Region change	Region change
Position	Length	Zygosity	Count	Coverage	overlapped	(nucleotide)	(Amino acids)
Infected 'Emma Leppermann' Grafted on 'HoneySweet' Tree 6
220	1	Heterozygous	2	22	P1	74;T -> C	25;Leu->Ser
1840	1	Heterozygous	2	52	HC-PRO	773;C -> A	258;Thr->Lys
2829	1	Heterozygous	2	111	P3	785;A -> G	262;Glu->Gly
2854	1	Heterozygous	2	82	P3	810;C -> T
3416	1	Heterozygous	2	27	P3	1372;G -> A	458;Val->Ile
3656	1	Heterozygous	2	92	CI	6;G -> A
3690	1	Heterozygous	2	29	CI	40;C -> A	14;Leu->Ile
3911	1	Heterozygous	2	127	CI	261;T -> C
4013	1	Heterozygous	2	110	CI	363;G -> A
4122	1	Heterozygous	2	46	CI	472;T -> C
7713	1	Heterozygous	2	57	NIb	691;T -> C	231;Trp->Arg
8577	1	Heterozygous	2	45	CP	2;G -> T	1;Gly->Val
8633	1	Heterozygous	2	108	CP	58;T -> C	20;Cys->Arg
219	1	Heterozygous	3	27	P1	73;T -> C
3379	1	Heterozygous	3	115	P3	133;A -> G
2840	1	Heterozygous	5	464	P3	796;G -> T	266;Gly->Ter*
8327	1	Heterozygous	6	255	NIb	130;T -> C
7033	1	Heterozygous	7	184	NIb	11;C -> T	4;Thr->Ile
2306	1	Heterozygous	10	664	P3	262;G -> A	88;Gly->Ser
3707	1	Heterozygous	11	835	CI	57;G -> A
8219	1	Heterozygous	11	1044	NIb	1197;T -> A
1512	1	Heterozygous	13	285	HC-PRO	445;G -> A	149;Gly->Ser
137	1	Heterozygous	17	392	5' UTR, 3' UTR
7450	1	Heterozygous	18	941	NIb	428;T->C	143;Val->Ala
2258	1	Heterozygous	22	62	P3	214;C->T	72;Pro->Ser
2072	1	Homozygous	24	24	P3	28;T->C	10;Cys->Arg
4862	1	Heterozygous	30	784	CI	1212;C->T
1595	1	Heterozygous	50	4590	HC-PRO	528;C->T
236	1	Heterozygous	129	3307	P1	90;C->T
503	1	Heterozygous	146	593	P1	357;C->T
3103	1	Heterozygous	206	7650	P3	1059;G->T	353;Glu->Asp
5633	1	Heterozygous	231	8880	6K2	78;G->A
173	1	Homozygous	583	583	P1	27;C->T
Reference					Gene	Region change	Region change
Position	Length	Zygosity	Count	Coverage	overlapped	(nucleotide)	(Amino acids)
Infected 'Emma Leppermann' Grafted on 'HoneySweet' Tree 7
1711	1	Heterozygous	2	89	HC-PRO	644;A->G	215;Tyr->Cys
1874	1	Heterozygous	2	73	HC-PRO	807;T->C
2258	1	Heterozygous	2	71	P3	214;C->T	72;Pro->Ser
2829	1	Heterozygous	2	129	P3	785;A->G	262;Glu->Gly
3480	1	Heterozygous	2	19	P3	1436;G->A	479;Ser->Asn
3688	1	Heterozygous	2	50	CI	38;A->C	13;Lys->Thr
5508	1	Heterozygous	2	109	CI	1858;C->T	620;Pro->Ser
5770	1	Heterozygous	2	96	NIa-VPG	56;G->A	19;Arg->Lys
6654	1	Heterozygous	2	23	NIa-PRO	362;A->G	121;His->Arg
6801	1	Heterozygous	2	154	NIa-PRO	509;G->A	170;Cys->Tyr
7812	1	Heterozygous	2	37	NIb	790;G->A	264;Val->Ile
8500	1	Heterozygous	2	102	NIb	1478;C->T	493;Thr->Met
8617	1	Heterozygous	2	88	CP	42;A->G
9566	1	Heterozygous	2	171	CP	1;G->A
219	1	Heterozygous	3	43	P1	73;T->C
#498	1	Heterozygous	3	142	P1	352;delC	118;Leu->fs
3655	1	Heterozygous	3	176	CI	5;T->C	2;Leu->Ser
3793	1	Heterozygous	3	56	CI	143;T->G	48;Val->Gly
3823	1	Heterozygous	3	153	CI	173;T->C	58;Phe->Ser
3911	1	Heterozygous	3	188	CI	261;T->C
4168	1	Heterozygous	3	39	CI	518;T->G	173;Phe->Cys
8277	1	Heterozygous	3	50	NIb	1255;C->T	419;Leu->Phe
8633	1	Heterozygous	3	180	CP	58;T->C	20;Cys->Arg
8769	1	Heterozygous	3	126	CP	194;T->A	65;Phe->Tyr
2732	1	Heterozygous	4	39	P3	688;C->T	230;His->Tyr
3379	1	Heterozygous	4	376	P3	1335;A->G
5811	1	Heterozygous	4	34	NIa-VPG	97;A->G	33;Asn->Asp
8623	1	Heterozygous	4	169	CP	48;C->T
1840	1	Heterozygous	5	55	HC-PRO	773;C->A	258;Thr->Lys
5530	1	Heterozygous	5	201	CI	1880;G->A	627;Gly->Asp
7713	1	Heterozygous	6	84	NIb	691;T->C	231;Trp->Arg
6350	1	Heterozygous	8	155	NIa-PRO	58;C->T	20;Pro->Ser
8793	1	Heterozygous	10	553	CP	218;G->A	73;Trp->Ter*
6280	1	Heterozygous	12	128	NIa-VPG	566;A->C	189;Glu->Ala
7829	1	Heterozygous	12	79	NIb	807;T->C
5762	1	Heterozygous	13	276	NIa-VPG	48;A->G
3806	1	Heterozygous	17	598	CI	156;C->T
2993	1	Heterozygous	21	1706	P3	949;G->A	317;Val->Met
8171	1	Homozygous	21	31	NIb	1149;C->T
1052	1	Heterozygous	24	1574	P1	906;C->T
1886	1	Heterozygous	26	70	HC-PRO	819;T->C
7817	1	Heterozygous	26	73	NIb	795;C->T
5822	1	Heterozygous	34	64	NIa-VPG	108;T->A
5477	1	Heterozygous	39	730	CI	1827;A->G
4412	1	Homozygous	46	46	CI	762;T->C
5408	1	Heterozygous	49	84	CI	1758;A->T
5513	1	Heterozygous	50	140	CI	1863;G->A
6284	1	Heterozygous	166	183	NIa-VPG	570;T->C
6207	1	Homozygous	178	178	NIa-VPG	493;T->C
173	1	Homozygous	672	672	P1	27;C->T
Reference					Gene	Region change	Region change
Position	Length	Zygosity	Count	Coverage	overlapped	(nucleotide)	(Amino acids)
Infected 'Emma Leppermann' Grafted on 'HoneySweet' Tree 8
498	1	Heterozygous	2	125	P1	352;del C	118;Leu->fs
845	1	Heterozygous	2	14	P1	699;G->A
1604	1	Heterozygous	2	74	HC-PRO	536;ins G	179;Ile->fs
1607	1	Heterozygous	2	67	HC-PRO	540;G->A
1982	1	Heterozygous	2	66	HC-PRO	915;G->A
2258	1	Heterozygous	2	39	P3	214;C->T	72;Pro->Ser
2774	1	Heterozygous	2	14	P3	730;T->C	244;Trp->Arg
2854	1	Heterozygous	2	119	P3	810;C->T
3485	1	Heterozygous	2	19	P3	1441;T->C	481;Cys->Arg
3655	1	Heterozygous	2	125	CI	5;T->C	2;Leu->Ser
4111	1	Heterozygous	2	129	CI	461;C->T	154;Ala->Val
5517	1	Heterozygous	2	84	CI	1867;G->A	623;Val->Ile
5570	1	Heterozygous	2	84	6K2	15;T->C
5825	1	Heterozygous	2	15	NIa-VPG	111;T->C
6372	1	Heterozygous	2	57	NIa-PRO	80;G->A	27;Cys->Tyr
7594	1	Heterozygous	2	52	NIb	572;C->T	191;Ala->Val
7740	1	Heterozygous	2	81	NIb	718;G->A	240;Glu->Lys
8633	1	Heterozygous	2	127	CP	58;T->C	20;Cys->Arg
1604	1	Heterozygous	3	71	HC-PRO	537;A->G	179;Ile->Met
3450	1	Heterozygous	3	289	P3	1406;C->A	469;Thr->Lys
#3450	1	Heterozygous	3	289	P3	1406;del C	469;Thr->fs
3911	1	Heterozygous	3	154	CI	261;T->C
6611	1	Heterozygous	3	275	NIa-PRO	319;G->A	107;Gly->Arg
7035	1	Heterozygous	3	184	NIb	13;C->T	5;His->Tyr
1840	1	Heterozygous	4	58	HC-PRO	773;C->A	258;Thr->Lys
1943	1	Heterozygous	4	15	HC-PRO	876;A->G
8635	1	Heterozygous	5	120	CP	60;C->T
2822	1	Heterozygous	7	37	P3	778;A->G	260;Lys->Glu
6449	1	Heterozygous	11	876	NIa-PRO	157;C->T	53;Arg->Trp
6893	1	Heterozygous	47	103	NIa-PRO	601;A->G	201;Lys->Glu
173	1	Heterozygous	230	247	P1	27;C->T
6320	1	Heterozygous	510	1685	NIa-PRO	28;A->G	10;Arg->Gly
Reference					Gene	Region change	Region change
Position	Length	Zygosity	Count	Coverage	overlapped	(nucleotide)	(Amino acids)
Infected 'Emma Leppermann' Grafted on 'HoneySweet' Tree 9
219	1	Heterozygous	2	65	P1	73;T->A	25;Leu->Met
315	1	Heterozygous	2	35	P1	169;A->G	57;Ser->Gly
1244	1	Heterozygous	2	20	HC-PRO	177;T->C
2258	1	Heterozygous	2	62	P3	214;C->G	72;Pro->Ala
2633	1	Heterozygous	2	18	P3	589;G->A	197;Asp->Asn
2734	1	Heterozygous	2	47	P3	690;T->G	230;His->Gln
3668	1	Heterozygous	2	39	CI	18;A->G
#3670	1	Heterozygous	2	40	CI	20;del A	7;Asp->fs
3793	1	Heterozygous	2	67	CI	143;T->G	48;Val->Gly
3823	1	Heterozygous	2	180	CI	173;T->C	58;Phe->Ser
4220	1	Heterozygous	2	15	CI	570;T->C
4228	1	Heterozygous	2	52	CI	578;A->G	193;Tyr->Cys
4760	1	Heterozygous	2	37	CI	1110;A->G
4781	1	Heterozygous	2	64	CI	1131;A->G	377;Ile->Met
5102	1	Heterozygous	2	10	CI	1452;C->T
6282	1	Heterozygous	2	14	NIa-VPG	568;G->T	190;Val->Phe
6754	1	Heterozygous	2	72	NIa-PRO	462;C->T
7521	1	Heterozygous	2	15	NIb	499;T->C	167;Trp->Arg
8277	1	Heterozygous	2	35	NIb	1255;C->T	419;Leu->Phe
8500	1	Heterozygous	2	170	NIb	1478;C->T	493;Thr->Met
8617	1	Heterozygous	2	109	CP	42;A->G
9074	1	Heterozygous	2	187	CP	499;C->T	167;His->Tyr
219	1	Heterozygous	3	65	P1	73;T->C
3660	1	Heterozygous	3	119	CI	10;G->A	4;Asp->Asn
4168	1	Heterozygous	3	54	CI	518;T->G	173;Phe->Cys
5511	1	Heterozygous	3	127	CI	1861;G->A	621;Glu->Lys
5530	1	Heterozygous	3	227	CI	1880;G->A	627;Gly->Asp
7035	1	Heterozygous	3	241	NIb	13;C->T	5;His->Tyr
8622	1	Heterozygous	3	237	CP	47;A->G	16;His->Arg
5508	1	Heterozygous	4	108	CI	1858;C->T	620;Pro->Ser
6801	1	Heterozygous	4	170	NIa-PRO	509;G->A	170;Cys->Tyr
8636	1	Heterozygous	4	227	CP	61;A->T	21;Thr->Ser
#665	1	Heterozygous	5	13	P1	519;del G	174;Phe->fs
683	1	Heterozygous	5	16	P1	537;T->C
2854	1	Heterozygous	5	343	P3	810;C->T
3960	1	Heterozygous	5	152	CI	310;C->T	104;His->Tyr
220	1	Heterozygous	6	34	P1	74;T->C	25;Leu->Ser
9599	1	Heterozygous	7	10	3' UTR
665	1	Heterozygous	8	13	P1	519;G->T
2258	1	Heterozygous	10	62	P3	214;C->T	72;Pro->Ser
4370	1	Heterozygous	10	283	CI	720;C->T
3894	1	Heterozygous	12	444	CI	244;C->T
7304	1	Heterozygous	15	44	NIb	282;T->C
2063	1	Heterozygous	17	133	P3	19;A->G	7;Lys->Glu
3440	1	Heterozygous	17	26	P3	1396;T->C	466;Phe->Leu
8910	1	Heterozygous	20	711	CP	335;A->G	112;Asn->Ser
8501	1	Heterozygous	21	148	NIb	1479;G->A
8870	1	Heterozygous	21	853	CP	295;T->C	99;Cys->Arg
2807	1	Heterozygous	35	40	P3	763;A->G	255;Ser->Gly
4187	1	Heterozygous	56	1465	CI	537;T->C
506	1	Heterozygous	246	1431	P1	360;T->C
3379	1	Heterozygous	458	966	P3	1335;A->G
3590	1	Heterozygous	538	784	6K1	96;C->T
3111	1	Heterozygous	665	23149	P3	1067;G->A	356;Ser->Asn
173	1	Homozygous	1049	1049	P1	27;C->T
