# Supplementary material for: Long-Term Efficacy and Safety of RNAi-Mediated Virus Resistance in ‘HoneySweet’ Plum
Source: Front Plant Sci. 2021 Oct 12;12:726881. doi: 10.3389/fpls.2021.726881 (PMC8546108; doi:10.3389/fpls.2021.726881)
Supplement: Supplementary file 5 [file Data_Sheet_5.xlsx]

## Sheet: Sheet2
	Best match to mouse genes for 240 most abundant sRNAs related to the CP
A. Matches with fewer than 7 mis-matches.
			3Reads Per Million
	1Rank	2Total Reads	HS fr	St fr inf	HS lf	St lf Inf	Sequence	Length	# mismatches	Match	Accession #	Identity
	50	481	10.0789	4.54535	9.31276	0	AGAGGACACAGAGAGACACAC	21	1	0.95	gi|315075272|ref|NM_008514.4|	low density lipoprotein receptor-related protein 6 Lrp6
	17	1219	22.4269	9.4472	26.8083	0	AGAGGACACAGAGAGACACACC	22	2	0.91	gi|315075272|ref|NM_008514.4|	low density lipoprotein receptor-related protein 6 Lrp6
	184	129	0	5.0801	2.80552	0	AGAGCTCCGCAGTCTTGTTT	20	2	0.904762	gi|158341626|ref|NM_023625.4|	phospholipase B domain containing 2 (Plbd2)
	211	103	4.2743	1.06949	0.389655	0	GGTGTGTCTCTCTGTGTCCT	20	2	0.904762	gi|284004882|ref|NM_001170913.1|	tripartite motif-containing 66 Trim66
	89	293	3.06061	0.891245	8.76724	0	AGGGGAGTGTAGTGGTCTCGG	21	2	0.904762	gi|153791795|ref|NM_001099634.1|	myoferlin Myof
	114	227	0.422153	0	8.53345	0	GTTCCATTCTCTATGCACCAA	21	2	0.904762	gi|142349713|ref|NM_176971.2|	member RAS oncogen RAB9B
	139	187	0.633229	1.96074	5.96172	0	TAAAAATCAAAGGCATATCTG	21	2	0.904762	gi|118130656|ref|NM_029775.2|	DCN1 defectinve in cullin neddlyation 1 domain containing 5 Dcun1d5
	155	161	0	2.85198	5.02655	0	CTTTTAGACAAATTATGGCAC	21	2	0.904762	gi|256985127|ref|NM_001164411.1|	CCR-4-NOT transcription complex, subunit4 (Cnot4) variant 3
	193	119	0.897075	0.98037	3.54586	0	AAATGACTTCAACGACACCCG	21	2	0.9	gi|22208851|ref|NM_146984.1|	olfactory receptor142 OOlfr142
	223	93	0.633229	2.04986	2.26	0	GCAACCTGACAGACTACAGCC	21	2	0.9	gi|118150646|ref|NM_025852.3|	RNAexonuclease 1 homolog
	225	92	0	0	3.58483	0	CATTTCTCAATGCTGCTGCCT	21	2	0.9	gi|291045287|ref|NM_011851.4|	5' nucleotidase ecto (Nt5e
	150	169	1.372	0	5.57207	0	AGGGGAGTGTAGTGGTCTCGGT	22	2	0.91	gi|153791795|ref|NM_001099634.1|	myoferlin Myof
	170	144	0	5.25835	3.31207	0	AAACAAGACTGCGGAGCTCT	20	3	0.857143	gi|251823894|ref|NM_001163042.1|	4HAUS augmin-like complex, subunit 8
	19	1115	20.1578	18.5379	20.4569	0	GGTGTGTCTCTCTGTGTCCTC	21	3	0.857143	gi|284004882|ref|NM_001170913.1|	tripartite motif-containing 66 (Trim66), transcript variant 3
	24	961	4.37984	3.56498	32.6531	0	AGGCTGTAGTCTGTCAGGTTG	21	3	0.857143	gi|261599070|ref|NM_001166360.1|	RIKEN
	29	754	4.01045	3.47586	24.899	0	CAACCTGACAGACTACAGCCT	21	3	0.857143	gi|118150646|ref|NM_025852.3|	REX1, RNA exonuclease 1
	66	378	2.74399	15.5077	5.92276	0	AGAGCTCCGCAGTCTTGTTTC	21	3	0.857143	gi|158341626|ref|NM_023625.4|	phospholipase B domain containing 2
	88	295	0.58046	0	11.0662	0	AGTGGGTTTCGCATGATCCAA	21	3	0.857143	gi|169234798|ref|NM_019427.2|	erythrocyte membrane protein band 4.1 like 4b (Epb41l4b), transcript variant 1
	98	273	5.27691	2.22811	5.76689	0	GAGGCTGTAGTCTGTCAGGTT	21	3	0.857143	gi|261599070|ref|NM_001166360.1|	RIKEN
	102	261	4.80199	3.29761	5.18241	0	AACCTGACAGACTACAGCCTC	21	3	0.857143	gi|393794753|ref|NM_010060.3|	dynein, axonemal, heavy chain 11
	115	225	0	19.0726	0.428621	0	TTCGGGTTATAGTTCTTGTGC	21	3	0.857143	gi|142373364|ref|NM_030074.2|	zinc finger protein 687
	129	198	0.685999	2.67374	6.03965	0	CGGTGTGTCTCTCTGTGTCCT	21	3	0.857143	gi|284004882|ref|NM_001170913.1|	tripartite motif-containing 66 (Trim66), transcript variant 3
	141	184	0	4.7236	5.10448	0	TACCAAGTTTGGAAACAAGAC	21	3	0.857143	gi|239937452|ref|NM_008256.4|	-hydroxy-3-methylglutaryl-Coenzyme A synthase 2
	153	164	0	7.48646	3.11724	0	CACTTTTAGACAAATTATGGC	21	3	0.857143	gi|256985127|ref|NM_001164411.1|	CCR4-NOT transcription complex, subunit 4 (Cnot4), transcript variant 3
	173	143	0	11.6753	0.467586	0	TCGGGTTATAGTTCTTGTGCA	21	3	0.863636	gi|142373364|ref|NM_030074.2|	zinc finger protein 687
	220	96	1.372	1.33687	2.1431	0	GGCTGTAGTCTGTCAGGTTGC	21	3	0.863636	gi|261599070|ref|NM_001166360.1|	RIKEN
	228	92	0.316615	6.32784	0.584483	0	CACGTGAAGCTCATATCCAGA	21	3	0.86	gi|467092603|ref|NM_001033178.3|	transmembrane protein 181A (Tmem181a), transcript variant 1
	194	118	0	9.53632	0.428621	0	AGTTCATAATAGCCTTTCCCTT	22	3	0.809524	gi|259906432|ref|NM_027715.1|	OTU domain containing 1
	204	110	0	7.75383	0.896207	0	CACTTTTAGACAAATTATGGCA	22	4	0.82	gi|256985127|ref|NM_001164411.1|	CCR4-NOT transcription complex, subunit 4 (Cnot4), transcript variant 3
	4	2826	11.0815	12.0318	96.6734	0	TTCAAAATCGTTTATTTGGCT	21	4	0.809524	gi|345091071|ref|NR_045056.1|	RIKEN
	12	1668	2.2163	8.91245	59.4614	0	GGCACATTATAGTCCTGCACA	21	4	0.809524	gi|326693919|ref|NM_008415.6|	Jerky
	21	1091	7.70429	3.6541	35.2248	0	GTGTAGTGGTCTCGGTATCTA	21	4	0.809524	gi|256418963|ref|NM_201386.2|	plectin (Plec), transcript variant 3
	32	678	6.91275	7.21908	18.1579	0	ATGCTCATTTCATCGTCCGTG	21	4	0.809524	gi|125660454|ref|NM_172867.3|	zinc finger protein 462
	56	443	10.0261	2.13899	8.9231	0	GTGTGTCTCTCTGTGTCCTCT	21	4	0.809524	gi|284004882|ref|NM_001170913.1|	tripartite motif-containing 66 (Trim66), transcript variant 3
	64	380	3.27169	14.7947	5.92276	0	GAAACAAGACTGCGGAGCTCT	21	4	0.809524	gi|251823894|ref|NM_001163042.1|	4HAUS augmin-like complex, subunit 8 (Haus8), transcript variant 1
	76	332	1.10815	6.77346	9.15689	0	ATGTTCAAAATCGTTTATTTG	21	4	0.809524	gi|345091071|ref|NR_045056.1|	RIKEN
	82	317	0	11.5862	7.28655	0	CAAGTCAACCTGTGCAGGACT	21	4	0.809524	gi|269973928|ref|NM_001168293.1|	R3H domain containing 2 (R3hdm2), transcript variant 3
	83	314	0.633229	19.6965	3.15621	0	GATGCTCATTTCATCGTCCGT	21	4	0.809524	gi|125660454|ref|NM_172867.3|	zinc finger protein 462
	85	301	0	4.27798	9.85827	0	AACTTGAACCATTTGGCACAT	21	4	0.809524	gi|472235330|ref|NR_030709.2|	predicted gene 16386 (Gm16386
	128	198	0	0	7.71517	0	AGGTTGTGCATGTTGCGATTA	21	4	0.809524	gi|251823791|ref|NM_030067.1|	G protein-coupled receptor 115
	134	194	0.527691	7.39733	3.93552	0	AGGCCCTTGTATCTGATGTAG	21	4	0.809524	gi|142363130|ref|NM_025567.2|	cytochrome c-1
	136	193	0	13.9034	1.44172	0	GTTCAAAATCGTTTATTTGGC	21	4	0.809524	gi|345091071|ref|NR_045056.1|	RIKEN
	172	143	0	2.31724	4.55896	0	GGGTTTCGCATGATCCAACAA	21	4	0.818182	gi|169234798|ref|NM_019427.2|	erythrocyte membrane protein band 4.1 like 4b
	176	137	0.263846	1.15862	4.6369	0	CGGGTGTCGTTGAAGTCATTT	21	4	0.818182	gi|294997316|ref|NM_001177647.1|	signal-regulatory protein alpha (Sirpa), transcript variant 3
	197	116	0	2.49549	3.42896	0	TTGTTGGATCATGCGAAACCC	21	4	0.818182	gi|47271536|ref|NM_011865.3|	poly(rC) binding protein 1
	16	1352	22.9018	8.7342	31.9517	0	GGTGTGTCTCTCTGTGTCCTCT	22	4	0.82	gi|284004882|ref|NM_001170913.1|	tripartite motif-containing 66 (Trim66), transcript variant 3
	142	183	0	12.7448	1.55862	0	TGAACCATTTGGCACATTATAG	22	4	0.82	gi|472235330|ref|NR_030709.2|	predicted gene 16386 (Gm16386)
	151	169	0.791537	0	6.00069	0	CTGAATTCCATACCTTGGCATG	22	4	0.772727	gi|153792246|ref|NM_053011.2|	low density lipoprotein-related protein 1B
	231	90	3.95768	0	0.584483	0	AGAGGACACAGAGAGACACACCGC	24	4	0.83	gi|315075272|ref|NM_008514.4|	low density lipoprotein receptor-related protein 6
	33	670	7.44045	9.89282	16.2876	0	GTGTAGTGGTCTCGGTATCTAT	22	5	0.791667	gi|256418963|ref|NM_201386.2|	plectin (Plec), transcript variant 3
	71	368	1.10815	11.7644	8.37758	0	GATGCTCATTTCATCGTCCGTG	22	5	0.77	gi|125660454|ref|NM_172867.3|	zinc finger protein 462
	217	98	0	7.57558	0.506552	0	TGTTCAAAATCGTTTATTTGGC	22	5	0.75	gi|345091071|ref|NR_045056.1|	RIKEN
	167	147	0	0	5.72793	0	TCCTCGGTGTGAGGGGAGTGTAGT	24	5	0.79	gi|166235126|ref|NM_133925.2|	RNA binding motif protein 28
	74	336	5.43522	0	9.07896	0	CAGCGGTGTGTCTCTCTGTGTCCT	24	6	0.75	gi|284004882|ref|NM_001170913.1|	tripartite motif-containing 66 (Trim66), transcript variant 3
	79	325	4.06322	0	9.66345	0	ACTGTAAAAGTTCCAATTGATCCT	24	6	0.75	gi|300863146|ref|NM_184088.1|	DENN/MADD domain containing 4C
	165	148	4.69645	0	2.29896	0	GCGGTGTGTCTCTCTGTGTCCTCT	24	6	0.75	gi|284004882|ref|NM_001170913.1|	tripartite motif-containing 66 (Trim66), transcript variant 3
	219	96	1.26646	0	2.80552	0	TGAACCATTTGGCACATTATAGTC	24	6	0.75	gi|472235330|ref|NR_030709.2|	predicted gene 16386
	135	193	6.96552	0	2.3769	0	GTGTAGTGGTCTCGGTATCTATCA	24	7	0.71	gi|256418963|ref|NM_201386.2|	plectin (Plec), transcript variant 3
B. CP related sRNAs that match mouse sequence with greater than 7 mismatches
			3Reads Per Million
	1Rank	2Total Reads	HS fr	St fr inf	HS lf	St lf Inf	Sequence	Length	# mismatches
	1	6449	29.709	24.8657	218.051	1.87503	TTTGGCTTGGATGGAAACGTC	21	>7		gi|281306806|ref|NR_033146.1|
	2	4234	36.3052	15.775	131.275	0	GGTCTCGGTATCTATCATAAA	21	>7		gi|281306806|ref|NR_033146.1|
	3	3256	13.6144	10.5167	112.221	0	GACGTTTCCATCCAAGCCAAA	21	>7		gi|254939707|ref|NM_175510.3|
	5	2559	6.12122	14.349	88.5296	1.70457	TTGGAAACAAGACTGCGGAGCT	22	>7		gi|305855123|ref|NM_029141.4|
	6	2459	6.12122	3.74323	88.9193	3.23868	TCGGGGATGTTCCATTCTCTA	21	>7		gi|158533988|ref|NM_145418.4|
	7	2234	5.32968	16.0424	75.671	1.87503	AGCTCCGCAGTCTTGTTTCCAA	22	>7		gi|153791795|ref|NM_001099634.1|
	8	2083	18.733	8.3777	63.6696	0	TTTATGATAGATACCGAGACC	21	>7		gi|442734424|ref|NM_175357.3|
	9	2046	5.22414	4.09973	73.411	2.89777	TAGAGAATGGAACATCCCCGA	21	>7		gi|194473677|ref|NM_001130516.1|
	10	1871	4.53814	6.68434	66.631	0	TGTGCAGGACTATAATGTGCC	21	>7		gi|418203929|ref|NM_153743.4|
	11	1703	13.5617	52.6726	33.3155	0	AAACGTCGGAACACAAGAAGA	21	>7		gi|353411921|ref|NR_045308.1|
	13	1550	9.07629	14.2599	47.46	0	AACGTCGGAACACAAGAAGAG	21	>7		gi|142347462|ref|NM_029086.2|
	14	1433	6.64891	9.89282	46.6027	0	TTTCGTAAAAATCAAAGGCATA	22	>7		gi|353411921|ref|NR_045308.1|
	15	1357	5.01307	5.34747	46.8365	0	AGCCAAATAAACGATTTTGAA	21	>7		gi|146134444|ref|NM_016716.4|
	18	1145	3.5883	6.59521	39.0824	0	TTCGTAAAAATCAAAGGCATA	21	>7		gi|284004882|ref|NM_001170913.1|
	20	1101	2.63846	0	40.9527	0	AAACGTCGGAACACAAGAAGAGGA	24	>7		gi|365906272|ref|NM_001256059.1|
	22	994	11.9786	11.3188	24.9379	0	GTAGTGGTCTCGGTATCTATCA	22	>7		gi|118130656|ref|NM_029775.2|
	23	981	18.2053	19.1618	16.4045	0	GAGGACACAGAGAGACACACC	21	>7		gi|194473677|ref|NM_001130516.1|
	25	946	19.7884	0	22.2493	0	GTAGTGGTCTCGGTATCTATCATA	24	>7		gi|158533988|ref|NM_145418.4|
	26	844	4.74922	26.6482	17.7293	0	TCTTCTTGTGTTCCGACGTTT	21	>7		gi|66392589|ref|NM_022012.3|
	27	799	17.15	0	18.4697	0	AGTGGTCTCGGTATCTATCATAAA	24	>7		gi|118129976|ref|NM_011931.3|
	28	781	3.27169	7.21908	24.86	0	CTCTTCTTGTGTTCCGACGTT	21	>7		gi|168229271|ref|NM_001101479.1|
	30	712	4.32707	15.2403	17.8852	0	TGTGCCAAATGGTTCAAGTTCA	22	>7		gi|285402249|ref|NM_001172097.1|
	31	684	0	43.4036	7.6762	0	GTCTCTGTTTGTGTTGACTAG	21	>7		gi|124244105|ref|NM_009236.2|
	34	669	11.8731	0	17.3007	0	TCTCGGTATCTATCATAAACTTTA	24	>7		gi|295293095|ref|NM_021471.2|
	35	668	0	46.2556	5.80586	0	CTAGTCAACACAAACAGAGAC	21	>7		gi|144226246|ref|NM_021564.2|
	36	653	1.63584	1.24774	23.691	0	GTGCCAAATGGTTCAAGTTCA	21	>7		gi|254588076|ref|NM_001163507.1|
	37	649	4.2743	6.14959	19.4438	0	TGTAGTGGTCTCGGTATCTAT	21	>7		gi|471434863|ref|NM_001277297.1|
	38	624	4.06322	14.1708	15.1186	0	TGAACTTGAACCATTTGGCACA	22	>7		gi|255683410|ref|NM_015821.2|
	39	605	6.27952	8.46683	15.2355	0	CACGGACGATGAAATGAGCAT	21	>7		gi|153792246|ref|NM_053011.2|
	40	598	3.37722	2.76286	19.5996	0	TGAACTTGAACCATTTGGCAC	21	>7		gi|254675323|ref|NM_011169.5|
	41	582	5.01307	6.50609	16.1317	0	TAGTGGTCTCGGTATCTATCA	21	>7		gi|254588076|ref|NM_001163507.1|
	42	578	0	10.1602	17.4565	2.72731	GTCGATGCAGGATCAATTGGAA	22	>7		gi|58801353|ref|NM_001011794.1|
	43	562	4.59091	21.1225	9.27379	0	AGTGGTCTCGGTATCTATCATA	22	>7		gi|118130656|ref|NM_029775.2|
	44	537	1.00261	0	20.1841	0	TCCTCTTCTTGTGTTCCGACGTTT	24	>7		gi|365906272|ref|NM_001256059.1|
	45	527	8.44306	0	14.3003	0	GGTGCAGTAACTACAATCGGCTTG	24	>7		gi|148839317|ref|NM_028887.3|
	46	514	4.85476	0	16.4434	0	AGGCATATCTGGCGAGGCTGT	21	>7		gi|306518595|ref|NR_036613.1|
	47	489	1.26646	11.1406	13.2483	0	TTATTGTCGAACACAGGCCCT	21	>7		gi|550822429|ref|NM_194464.3|
	48	485	1.05538	0.891245	17.7293	0	AGTCTGTCAGGTTGCGCTGAA	21	>7		gi|142347462|ref|NM_029086.2|
	49	482	3.32445	0	16.3265	0	TAGATACCGAGACCACTACAC	21	>7		gi|124517684|ref|NM_175114.3|
	51	478	5.6463	1.24774	13.9107	0	AGTGGTCTCGGTATCTATCATAA	23	>7		gi|142347462|ref|NM_029086.2|
	52	477	5.91014	4.09973	12.43	0	TGATAGATACCGAGACCACTAC	22	>7		gi|299758506|ref|NM_001190491.1|
	53	461	0.316615	0	17.7293	0	TAGTCTGTCAGGTTGCGCTGA	21	>7		gi|226437624|ref|NM_182992.2|
	54	455	2.16353	4.63447	14.1055	0	TTCGCATGATCCAACAATGGCT	22	>7		gi|269784734|ref|NM_001167991.1|
	55	446	4.2743	10.3384	9.70241	0	AGTGGTCTCGGTATCTATCAT	21	>7		gi|76096369|ref|NM_007726.3|
	57	433	1.372	0	15.859	0	TCAGCGCAACCTGACAGACTA	21	>7		gi|112421059|ref|NM_009100.2|
	58	428	8.86521	0	10.131	0	TATGATAGATACCGAGACCACTAC	24	>7		gi|359718959|ref|NM_001253857.1|
	59	420	0.527691	4.7236	13.9107	0	TTCGGGGATGTTCCATTCTCTA	22	>7		gi|41054951|ref|NM_199476.1|
	60	405	1.42477	4.18885	12.8976	0	AGCCATTGTTGGATCATGCGAA	22	>7		gi|545479122|ref|NM_001024955.2|
	61	402	2.79676	4.27798	11.7286	0	CATGCCAAGGTATGGAATTCAG	22	>7		gi|225543184|ref|NM_001145957.1|
	62	398	0.791537	1.24774	14.3783	0	TTCAGCGCAACCTGACAGACT	21	>7		gi|254588076|ref|NM_001163507.1|
	63	386	1.05538	4.0106	12.5079	0	ATGTGCCAAATGGTTCAAGTT	21	>7		gi|162329598|ref|NM_001111304.1|
	65	379	0	0	14.7679	0	GGCATATCTGGCGAGGCTGTA	21	>7		gi|298286504|ref|NM_008793.2|
	67	377	0	5.79309	12.1572	0	TAGAGAATGGAACATCCCCGAA	22	>7		gi|305855123|ref|NM_029141.4|
	68	374	0	17.1119	7.09172	0	TGCCAAATGGTTCAAGTTCAT	21	>7		gi|145587101|ref|NM_001081368.1|
	69	370	8.02091	0	8.49448	0	TTTATGATAGATACCGAGACCACT	24	>7		gi|6755307|ref|NM_011259.1|
	70	370	2.74399	15.4185	5.65	0	GTGCCAAATGGTTCAAGTTCAT	22	>7		gi|112421059|ref|NM_009100.2|
	72	347	6.85999	0	8.45551	0	TAAAGTTTATGATAGATACCGAGA	24	>7		gi|255069765|ref|NM_001011721.2|
	73	341	0	17.914	5.45517	0	ATGAACTTGAACCATTTGGCA	21	>7		gi|145207985|ref|NM_178795.4|
	75	332	0	0	12.9365	0	GGCGCCGTAGTCCGGGGTGCA	21	>7		gi|295389868|ref|NR_033587.1|
	77	326	1.31923	0	11.7286	0	AGGCATATCTGGCGAGGCTGTA	22	>7		gi|262263363|ref|NR_030699.1|
	78	326	5.48799	0	8.65034	0	AGGATCAATTGGAACTTTTACAGT	24	>7		gi|124517684|ref|NM_175114.3|
	80	321	1.79415	12.1209	5.88379	0	CACGGACGATGAAATGAGCATC	22	>7		gi|58801353|ref|NM_001011794.1|
	81	317	0	1.51512	11.6897	0	TATCTGGCGAGGCTGTAGTCT	21	>7		gi|257153451|ref|NM_181729.2|
	84	305	1.26646	14.8838	4.44207	0	GCGTTTGAGTTGCTAGGTGATG	22	>7		gi|258679508|ref|NM_001164834.1|
	86	299	0.897075	12.1209	5.68896	0	AGTCCTGCACAGGTTGACTTG	21	>7		gi|353411921|ref|NR_045308.1|
	87	298	1.372	14.4382	4.28621	0	ATGAACTTGAACCATTTGGCAC	22	>7		gi|281306806|ref|NR_033146.1|
	90	293	1.68861	12.5666	4.67586	0	AAACGTCGGAACACAAGAAGAG	22	>7		gi|124244105|ref|NM_009236.2|
	91	291	0.422153	20.2313	2.18207	0	ACGGACGATGAAATGAGCATC	21	>7		gi|353411921|ref|NR_045308.1|
	92	287	1.21369	12.5666	4.79276	0	AGCGCGTTTGAGTTGCTAGGTG	22	>7		gi|284004882|ref|NM_001170913.1|
	93	285	4.16876	0	8.02689	0	AGGACACAGAGAGACACACCGCTG	24	>7		gi|134053904|ref|NM_178616.3|
	94	285	2.95507	3.20848	7.52034	0	ATAGATACCGAGACCACTACAC	22	>7		gi|58801353|ref|NM_001011794.1|
	95	280	1.372	3.03023	8.57241	0	TGATAGATACCGAGACCACTA	21	>7		gi|158533988|ref|NM_145418.4|
	96	276	0	0	10.3259	1.87503	TGCACCCCGGACTACGGCGCC	21	>7		gi|284004882|ref|NM_001170913.1|
	97	274	1.00261	15.5968	3.11724	0	CATCACCTAGCAACTCAAACGC	22	>7		gi|153791795|ref|NM_001099634.1|
	99	272	3.32445	0	8.14379	0	AGTGTAGTGGTCTCGGTATCTATC	24	>7		gi|256600245|ref|NM_027496.3|
	100	272	2.53292	4.99097	6.54621	0	ATTTGGCTTGGATGGAAACGTC	22	>7		gi|365906272|ref|NM_001256059.1|
	101	270	1.10815	2.13899	8.76724	0	AGGCAGCAGCATTGAGAAATG	21	>7		gi|373838730|ref|NM_001256380.1|
	103	256	0	0	9.97517	0	AGACTACAGCCTCGCCAGATA	21	>7		gi|134053904|ref|NM_178616.3|
	104	255	0.791537	15.775	2.45483	0	GAAACGTCGGAACACAAGAAGA	22	>7		gi|118129976|ref|NM_011931.3|
	105	246	5.01307	0	5.88379	0	TGTGCCAAATGGTTCAAGTTCATA	24	>7		gi|550822429|ref|NM_194464.3|
	106	245	0	6.23872	6.81896	0	GCCAAATGGTTCAAGTTCATA	21	>7		gi|256600245|ref|NM_027496.3|
	107	244	0	0	9.50758	0	CAAGGTATGGAATTCAGCGCA	21	>7		gi|353411921|ref|NR_045308.1|
	108	239	1.95246	0	7.87103	0	TTATGATAGATACCGAGACCACT	23	>7		gi|153791795|ref|NM_001099634.1|
	109	239	1.16092	3.83235	6.78	0	TGCCAAGGTATGGAATTCAGCG	22	>7		gi|134053904|ref|NM_178616.3|
	110	238	0.738768	1.51512	8.06586	0	ATAGATACCGAGACCACTACA	21	>7		gi|190194400|ref|NM_001128308.1|
	111	232	0	3.38673	7.55931	0	TTCCAATTGATCCTGCATCGAC	22	>7		gi|284004882|ref|NM_001170913.1|
	112	230	0	0	8.96207	0	TTGGATCATGCGAAACCCACT	21	>7		gi|133892398|ref|NM_011395.2|
	113	229	1.00261	2.76286	6.97483	0	AGGACACAGAGAGACACACCG	21	>7		gi|365906272|ref|NM_001256059.1|
	116	224	0	7.04084	5.65	0	TTCAAACGTGGCACTGTAAAAG	22	>7		gi|153791795|ref|NM_001099634.1|
	117	217	6.75445	0	3.46793	0	GAAACGTCGGAACACAAGAAGAGG	24	>7		gi|281306806|ref|NR_033146.1|
	118	216	0	0	8.41655	0	AGCGAGATTATGATGTCACGGACG	24	>7		gi|153791795|ref|NM_001099634.1|
	119	211	0	0	8.22172	0	TTGGCTTGGATGGAAACGTC	20	>7		gi|270309156|ref|NM_018788.3|
	120	209	0	4.45623	6.19552	0	GCCATTGTTGGATCATGCGAAA	22	>7		gi|281306806|ref|NR_033146.1|
	121	207	1.10815	0	7.24758	0	GCTCTCGTGTTTGACAAGTCAA	22	>7		gi|140969611|ref|NM_172458.3|
	122	205	0	13.9034	1.90931	0	CTATAATGTGCCAAATGGTTCA	22	>7		gi|118130656|ref|NM_029775.2|
	123	204	0	10.1602	3.5069	0	CACCTAGCAACTCAAACGCGCT	22	>7		gi|254588076|ref|NM_001163507.1|
	124	203	0.369384	6.23872	4.90965	0	AGGGCCTGTGTTCGACAATAA	21	>7		gi|194473677|ref|NM_001130516.1|
	125	201	1.63584	0	6.62414	0	TTATTTGGCTTGGATGGAAACGTC	24	>7		gi|285402249|ref|NM_001172097.1|
	126	201	0.844306	5.43659	4.83172	0	CTTTTACAGTGCCACGTTTGAA	22	>7		gi|118130656|ref|NM_029775.2|
	127	199	0.263846	3.92148	5.84483	0	TTTCGCATGATCCAACAATGGC	22	>7		gi|294831993|ref|NM_001177587.1|
	130	197	1.372	2.76286	5.45517	0	GCCAAGGTATGGAATTCAGCG	21	>7		gi|365906272|ref|NM_001256059.1|
	131	195	0.949844	10.0711	2.49379	0	TATGATAGATACCGAGACCACT	22	>7		gi|374093193|ref|NR_046182.1|
	132	194	0	0	7.55931	0	TTTGACAAGTCAACCTGTGCA	21	>7		gi|255069765|ref|NM_001011721.2|
	133	194	1.26646	3.56498	5.06552	0	TAGTGGTCTCGGTATCTATCAT	22	>7		gi|471434863|ref|NM_001277297.1|
	137	192	3.11338	6.59521	2.29896	0	GGGCCTGTGTTCGACAATAAC	21	>7		gi|284004882|ref|NM_001170913.1|
	138	190	1.05538	0	6.62414	0	TGCCAAGGTATGGAATTCAGC	21	>7		gi|153791795|ref|NM_001099634.1|
	140	186	0	1.15862	6.74103	0	TTTCGCATGATCCAACAATG	20	>7		gi|147901174|ref|NM_177005.4|
	143	181	0.58046	0	6.62414	0	ATGCCAAGGTATGGAATTCAG	21	>7		gi|239985487|ref|NM_001161797.1|
	144	177	0	6.41696	4.09138	0	CCAAATGGTTCAAGTTCATAA	21	>7		gi|146134444|ref|NM_016716.4|
	145	176	0	6.06047	4.20827	0	GTCGTTGAAGTCATTTCGTAA	21	>7		gi|373838730|ref|NM_001256380.1|
	146	174	0	0	6.78	0	TAATCGCAACATGCACAACCT	21	>7		gi|373838730|ref|NM_001256380.1|
	147	173	0	0	6.74103	0	TTGGTGCATAGAGAATGGAAC	21	>7		gi|251823711|ref|NM_001162947.1|
	148	172	4.32707	0	3.5069	0	TATGAACTTGAACCATTTGGCACA	24	>7		gi|114520598|ref|NM_010847.3|
	149	170	6.64891	1.51512	1.05207	0	GGGGAGTGTAGTGGTCTCGGT	21	>7		gi|353411921|ref|NR_045308.1|
	152	164	0	4.3671	4.48103	0	ACGTCGGAACACAAGAAGAGGA	22	>7		gi|255683410|ref|NM_015821.2|
	154	163	0	0	6.35138	0	CCAAGGTATGGAATTCAGCGC	21	>7		gi|241982717|ref|NM_001161775.1|
	156	160	2.74399	6.06047	1.55862	0	GTTATTGTCGAACACAGGCCC	21	>7		gi|226693359|ref|NM_015773.2|
	157	159	0	0.891245	5.80586	0	ATGACTTCAACGACACCCGTA	21	>7		gi|288557238|ref|NM_178634.2|
	158	158	0	5.61484	3.70172	0	TTCAAACGTGGCACTGTAAAA	21	>7		gi|255760043|ref|NM_001164087.1|
	159	156	0	3.6541	4.48103	0	TATGAACTTGAACCATTTGGC	21	>7		gi|270309156|ref|NM_018788.3|
	160	155	0	5.88222	3.46793	0	TTTTACAGTGCCACGTTTGAA	21	>7		gi|283549184|ref|NR_033229.1|
	161	151	0.422153	0	5.57207	0	AGAGCTCCGCAGTCTTGTTTCCAA	24	>7		gi|194473677|ref|NM_001130516.1|
	162	151	3.32445	4.18885	1.59759	0	GAGTGTAGTGGTCTCGGTATC	21	>7		gi|256985187|ref|NM_009088.3|
	163	151	0	5.25835	3.58483	0	CAAAATCGTTTATTTGGCTTGG	22	>7		gi|148839317|ref|NM_028887.3|
	164	150	0	3.74323	4.20827	0	ATGATAGATACCGAGACCACT	21	>7		gi|342672039|ref|NM_001243223.1|
	166	147	0	0	5.72793	0	TTTGATTTTTACGAAATGACT	21	>7		gi|158533988|ref|NM_145418.4|
	168	147	0	5.43659	3.35103	0	TTACGAAATGACTTCAACGAC	21	>7		gi|91206399|ref|NM_030256.2|
	169	146	0	0	5.68896	0	TACGGGTGTCGTTGAAGTCAT	21	>7		gi|124517684|ref|NM_175114.3|
	171	144	0.369384	7.75383	1.94828	0	ATGATTAGACTCTCACCCAGG	21	>7		gi|347582655|ref|NM_198106.4|
	174	142	0	0	5.5331	0	GAGTGTAGTGGTCTCGGTATCTAT	24	>7		gi|374093193|ref|NR_046182.1|
	175	137	1.00261	0	4.59793	0	TTGGAAACAAGACTGCGGAGCTCT	24	>7		gi|114520598|ref|NM_010847.3|
	177	137	0	5.70397	2.84448	0	GTCTTGTTTCCAAACTTGGTA	21	>7		gi|283549184|ref|NR_033229.1|
	178	134	0.263846	3.11936	3.66276	0	GACGTTTCCATCCAAGCCAAAT	22	>7		gi|190194400|ref|NM_001128308.1|
	179	133	0	0	5.18241	0	TGCAGTAACTACAATCGGCTT	21	>7		gi|270309156|ref|NM_018788.3|
	180	133	0	0	5.18241	0	CTTCGAAACTATCTCTGCCAA	21	>7		gi|142347462|ref|NM_029086.2|
	181	132	1.63584	0	3.93552	0	GTAGTGGTCTCGGTATCTATCAT	23	>7		gi|289666796|ref|NM_030226.3|
	182	131	0	0	5.10448	0	CATTGTTGGATCATGCGAAA	20	>7		gi|117190551|ref|NM_144925.3|
	183	129	0	0	5.02655	0	GCTTGGATGGAAACGTCGGAA	21	>7		gi|241666425|ref|NM_008825.4|
	185	127	0	2.94111	3.66276	0	CAAATAAACGATTTTGAACAT	21	>7		gi|281306834|ref|NM_173753.4|
	186	126	0.527691	0	4.52	0	GGTCTCGGTATCTATCATAA	20	>7		gi|117190551|ref|NM_144925.3|
	187	122	0	0	4.75379	0	TTGGCAGAGATAGTTTCGAAG	21	>7		gi|146134444|ref|NM_016716.4|
	188	122	0	1.06949	4.28621	0	TTTTTACGAAATGACTTCAAC	21	>7		gi|418203929|ref|NM_153743.4|
	189	121	0	2.58461	3.58483	0	GCCATTGTTGGATCATGCGAA	21	>7		gi|451958112|ref|NM_001276681.1|
	190	121	0	6.14959	2.02621	0	CTCTTCTTGTGTTCCGACGTTT	22	>7		gi|153791795|ref|NM_001099634.1|
	191	120	0	1.69337	3.93552	0	TTCGCATGATCCAACAATGGC	21	>7		gi|261862271|ref|NM_001166391.1|
	192	119	2.11076	0	3.07828	0	GACTATAATGTGCCAAATGGTTCA	24	>7		gi|61098077|ref|NM_011500.2|
	195	116	0	1.78249	3.74069	0	AGTGTAGTGGTCTCGGTATCTA	22	>7		gi|76096369|ref|NM_007726.3|
	196	116	0.58046	2.22811	3.11724	0	ATGGAAACGTCGGAACACAAGA	22	>7		gi|133892398|ref|NM_011395.2|
	198	114	1.89969	0	3.03931	0	CCGGGGTGCAGGCTGTATGAC	21	>7		gi|158533988|ref|NM_145418.4|
	199	113	0	0	4.4031	0	TCGCATGATCCAACAATGGCT	21	>7		gi|299829276|ref|NM_172779.4|
	200	112	0	0	4.36414	0	TGCGGAGCTCTCGTGTTTGAC	21	>7		gi|254553347|ref|NM_001163488.1|
	201	111	0.527691	0	3.93552	0	CAAAGGCATATCTGGCGAGGC	21	>7		gi|194473677|ref|NM_001130516.1|
	202	110	0.527691	0	3.89655	0	CCGAGACCACTACACTCCCCT	21	>7		gi|269954699|ref|NM_001168273.1|
	203	110	0	0	4.28621	0	TTCATCGTCCGTGACATCATA	21	>7		gi|141801904|ref|NM_007713.4|
	205	109	0	0	4.24724	0	TTCGGGGATGTTCCATTCTCT	21	>7		gi|40353223|ref|NM_199197.1|
	206	108	3.74661	0	1.44172	0	CATGCCAAGGTATGGAATTCAGCG	24	>7		gi|141801904|ref|NM_007713.4|
	207	105	2.79676	0	2.02621	0	CATTTCGTAAAAATCAAAGGCATA	24	>7		gi|299829276|ref|NM_172779.4|
	208	105	0	1.06949	3.62379	0	TTGGAAACAAGACTGCGGAGC	21	>7		gi|255683410|ref|NM_015821.2|
	209	105	0	5.97134	1.48069	0	TTATGAACTTGAACCATTTGG	21	>7		gi|227497708|ref|NM_175445.4|
	210	104	0	0	4.05241	0	ACCTGTGCAGGACTATAATGTGCC	24	>7		gi|289666796|ref|NM_030226.3|
	212	103	0.263846	1.96074	2.96138	0	TGATTAGACTCTCACCCAGGT	21	>7		gi|242247184|ref|NM_026006.1|
	213	103	0	8.02121	0.506552	0	TCTTCTTGTGTTCCGACGTTTC	22	>7		gi|226693359|ref|NM_015773.2|
	214	101	0	0	3.93552	0	GCTCTCGTGTTTGACAAGTCA	21	>7		gi|127141011|ref|NM_207215.2|
	215	101	0	0.891245	3.54586	0	AGAAATGTTCAAAATCGTTTA	21	>7		gi|61098077|ref|NM_011500.2|
	216	98	0	6.23872	1.09103	0	TCTGGATATGAGCTTCACGTG	21	>7		gi|229576982|ref|NM_001159942.1|
	218	97	1.16092	0	2.92241	0	GTCATACAGCCTGCACCCCGG	21	>7		gi|471434863|ref|NM_001277297.1|
	221	94	0.316615	0	3.42896	0	GCATATCTGGCGAGGCTGTAG	21	>7		gi|58801353|ref|NM_001011794.1|
	222	94	0	2.76286	2.45483	0	CTACATCAGATACAAGGGCCT	21	>7		gi|532164758|ref|NR_104106.1|
	224	92	0	0	3.58483	0	GACGTTTCCATCCAAGCCAA	20	>7		gi|198278485|ref|NM_029401.1|
	226	92	0	3.47586	2.06517	0	CAACTGGATGATTAGACTCTC	21	>7		gi|380748970|ref|NM_001111075.4|
	227	92	0	5.25835	1.28586	0	GTCTCGGTATCTATCATAAAC	21	>7		gi|146134444|ref|NM_016716.4|
	229	91	0	5.97134	0.935172	0	ACCTAGCAACTCAAACGCGCT	21	>7		gi|288557238|ref|NM_178634.2|
	230	90	0	0	3.5069	0	GTCTCGGTATCTATCATAAA	20	>7		gi|288557238|ref|NM_178634.2|
	232	90	0	0	3.5069	0	ATAGTTTCGAAGTCATTGCCT	21	>7		gi|142353741|ref|NM_001037929.2|
	233	89	0	0	3.46793	0	TGCGCTGAATTCCATACCTTG	21	>7		gi|148277038|ref|NM_175628.3|
	234	89	0.949844	3.29761	1.32483	0	GAACACAAGAAGAGGACACAG	21	>7		gi|148277038|ref|NM_175628.3|
	235	86	2.37461	1.15862	1.09103	0	AGGACACAGAGAGACACACC	20	>7		gi|281306834|ref|NM_173753.4|
	236	85	0.263846	0	3.11724	0	GACGTTTCCATCCAAGCCAAATAA	24	>7		gi|306518595|ref|NR_036613.1|
	237	85	0	0	3.31207	0	AGCAGCATTGAGAAATGTTCA	21	>7		gi|148839317|ref|NM_028887.3|
	238	84	0.263846	0	3.07828	0	AGCCATTGTTGGATCATGCGA	21	>7		gi|451958112|ref|NM_001276681.1|
	239	83	0	0	3.23414	0	GATGGAAACGTCGGAACACAA	21	>7		gi|418203929|ref|NM_153743.4|
	240	82	1.68861	0	1.94828	0	TTATGAACTTGAACCATTTGGCAC	24	>7		gi|115311548|ref|NM_023480.2|
	1rank based on total number of reads matching the CP gene from all 36 libraries for multi-location/tissue
	2total number of reads matching the CP gene from all 36 libraries for multi-location/tissue
	3RPM--HS fr is 'HoneySweet Fruit tissue, St fr inf is PPV infected 'Stanley' fruit, HS lf is 'HoneySweet' leaf, St lf inf is infected 'Stanley' leaf
	Highlighted boxes represent expression patterns from one cultivar.
